# Supplementary material for: New Thienobenzo/Naphtho-Triazoles as Butyrylcholinesterase Inhibitors: Design, Synthesis and Computational Study
Source: Int J Mol Sci. 2023 Mar 20;24(6):5879. doi: 10.3390/ijms24065879 (PMC10059756; doi:10.3390/ijms24065879)
Supplement: Supplementary file 1 [file ijms-24-05879-s001.zip]

Archive with 1 entries (1 files):
- ijms-2279595-supplementary.pdf
